# Supplementary material for: Seroepidemiology of Coxiella burnetii in Domestic and Wild Ruminant Species in Southern Spain
Source: Animals (Basel). 2024 Oct 24;14(21):3072. doi: 10.3390/ani14213072 (PMC11545245; doi:10.3390/ani14213072)
Supplement: Supplementary file 1 [file animals-14-03072-s001.zip]

Archive with 1 entries (1 files):
- animals-3246180-supplementary.pdf
